# Supplementary material for: Neighboring plants divergently modulate effects of loss-of-function in maize mycorrhizal phosphate uptake on host physiology and root fungal microbiota
Source: PLoS One. 2020 Jun 17;15(6):e0232633. doi: 10.1371/journal.pone.0232633 (PMC7299352; doi:10.1371/journal.pone.0232633)
Supplement: S8 Table — n.a.indicates not applicable, n.m.—not measured. (XLSX) [file pone.0232633.s013.xlsx]

## Sheet: Table S8
Table S8. Concentration of elements in source leaves of wt and mu plants in mg/kg dry weight. n.a.indicates not applicable, n.m. - not measured.
Experiment	Pot number	Condition	Mg	Al	P	S	K	Ca	Mn	Fe	Cu	Zn	As	Sr	Mo
GH2014	11	mu_from_mu_mu	2528.02	15.2132	468.831	1392.53	15165.6	9140.39	44.3948	56.354	7.41784	4.90925	0.0383366	15.2648	0.649079
GH2014	11	mu_from_mu_mu	3126.7	13.6257	505.384	1376.66	16785.9	10538.4	52.632	52.9211	7.36334	4.41213	0.0378897	17.4901	0.638251
GH2014	12	mu_from_mu_mu	3160.95	8.34686	458.877	1366	15659.8	9627.18	55.763	56.5602	8.21742	4.28073	0.0359864	15.6717	1.04512
GH2014	12	mu_from_mu_mu	2604.83	6.25854	632.128	1441.28	18205.1	6867.91	53.9989	47.3586	6.24769	4.77298	0.0196904	11.3777	1.06014
GH2014	13	mu_from_mu_mu	2773.95	10.4945	484.09	1517.87	13668.9	8459.99	45.984	63.304	8.04192	5.11827	0.0420955	13.5043	1.10017
GH2014	13	mu_from_mu_mu	2812.14	8.92988	575.383	1354.82	16077.6	7773.59	54.0934	45.2887	5.6721	4.14926	0.0211572	13.4672	1.06214
GH2014	14	mu_from_mu_mu	2627.8	11.434	426.957	1430.83	11864	9044.56	43.5385	65.0814	8.18007	7.54665	0.0372397	15.2818	1.33615
GH2014	14	mu_from_mu_mu	2754.52	6.27572	548.51	1468.34	13965.4	7566.08	57.9564	55.2699	6.81161	4.99332	0.0191176	12.7013	2.84809
GH2014	15	mu_from_mu_mu	2729.14	6.17166	563.587	1458.15	17480.1	9215.19	45.9215	59.7075	8.10258	4.89473	0.0401493	15.028	1.48135
GH2014	15	mu_from_mu_mu	2789.52	4.31045	717.918	1478.45	22991.7	8311.17	55.1148	47.441	6.40564	4.91356	0.0218495	14.1361	0.857742
GH2014	6	mu_from_wt_mu	2916.44	6.17154	445.584	1146.91	13419.8	6207.5	39.8014	50.5345	5.77536	5.31871	0.0244397	9.73273	1.0653
GH2014	7	mu_from_wt_mu	2634.19	7.649	401.429	1164.78	12505.7	5690.17	41.4635	52.3985	5.9439	6.31329	0.0223398	8.87987	1.26252
GH2014	8	mu_from_wt_mu	2643.36	6.6865	384.825	1173.46	13252.1	7505.77	45.4683	56.4708	6.31164	9.01234	0.0373215	11.7112	0.858849
GH2014	9	mu_from_wt_mu	2744.24	17.6524	453.923	1236.32	15735.5	7182.05	45.0419	55.6805	7.57182	23.9088	0.17241	18.2294	1.07241
GH2014	10	mu_from_wt_mu	2992.79	5.59877	541.455	1285.67	17982.8	5904.01	39.6742	51.8419	5.66103	7.87161	0.0204092	9.17489	1.1671
GH2014	6	wt_from_wt_mu	3323.59	2.5915	1432.96	1633.75	8706.47	5189.32	35.3313	64.1704	8.5352	7.41845	0.0244932	8.54769	1.28328
GH2014	7	wt_from_wt_mu	2778.9	4.97798	1069.93	1240.99	7620.69	5110.24	30.2484	53.1983	6.25467	14.0328	0.0229795	8.20423	1.1617
GH2014	8	wt_from_wt_mu	3405.87	3.76115	1273.79	1413.29	7980.81	5957.69	40.3787	58.1137	7.67308	8.96798	0.0190932	10.492	1.34315
GH2014	9	wt_from_wt_mu	2531.84	7.12577	1063.84	1222.61	7553.56	4498.13	29.8298	48.2042	5.93281	6.91613	0.0162126	7.75396	1.14671
GH2014	10	wt_from_wt_mu	2164.88	3.68574	977.089	1015.15	8808.65	3051.96	24.8742	30.9229	4.42126	26.8093	0.00993996	5.10057	0.819081
GH2014	1	wt_from_wt_wt	3610.18	5.55618	1157.53	1090.12	12603.3	5691.62	29.674	36.3489	4.31996	45.9511	0.196547	17.67	0.955494
GH2014	1	wt_from_wt_wt	2086.67	1.74509	847.884	1048.52	10118.3	3218.79	27.2961	36.8648	4.53709	8.17368	0.0167276	5.54467	0.930951
GH2014	2	wt_from_wt_wt	3611.6	1.95493	1520.34	1180.13	16410.8	4355.66	36.3323	38.4712	4.28645	8.34894	0.0112423	6.59667	1.29506
GH2014	2	wt_from_wt_wt	2126.5	2.97636	1107.88	1184.19	10450.3	3483.63	21.928	46.3564	5.52965	7.07033	0.0151253	4.96738	1.37836
GH2014	3	wt_from_wt_wt	2789.74	1.56398	1418.06	1261.62	15266.3	3599.99	28.8191	38.1817	4.24022	6.79957	0.00797294	5.89169	1.23344
GH2014	3	wt_from_wt_wt	2231.19	1.35053	1017.73	1030.5	11522.4	3002.42	30.5527	33.5164	3.62838	6.45827	0.00611444	5.22603	0.673267
GH2014	4	wt_from_wt_wt	1944.45	1.96801	825.562	867.119	8205.47	2426.69	23.2288	28.8072	4.13297	17.9099	0.00889432	4.28673	0.706082
GH2014	4	wt_from_wt_wt	2156.98	2.78581	1013.59	1107.09	7187.82	4146.2	21.4287	45.0221	5.60066	11.4833	0.024904	6.32505	1.06954
GH2014	5	wt_from_wt_wt	2891.15	2.43933	1044.24	1022.51	8530.41	4511.1	24.9469	37.842	4.22824	4.85878	0.0172502	7.38404	1.51885
GH2014	5	wt_from_wt_wt	2162.66	1.1598	829.657	799.597	8207.02	2865.39	23.4933	21.8705	2.95098	7.76373	0.00962855	5.03904	0.922566
Field2015	n.a.	wt -[NPK]	3450.35	4.65411	3111.87	2783.65	13129.9	5971.45	35.5753	91.9166	17.6367	37.2964	n.m.	13.648	0.121274
Field2015	n.a.	wt -[NPK]	2851.4	5.19428	2859.72	2527.58	14257.9	5324.02	37.4918	95.3738	15.9242	34.2506	n.m.	12.0971	0.141292
Field2015	n.a.	wt -[NPK]	3049.1	1.43941	2386.61	2263.18	11134.5	5689.76	36.8994	79.4507	14.697	36.316	n.m.	18.1462	0.0759786
Field2015	n.a.	wt -[NPK]	6558.8	4.61988	2811.51	2948.78	7014.46	9771.32	47.6131	87.2944	20.9549	32.9437	n.m.	23.7762	0.15571
Field2015	n.a.	wt -[NPK]	4031.74	3.2822	3040.16	2903.17	10441.8	6658.24	34.2455	81.9426	19.198	40.7552	n.m.	14.3719	0.150762
Field2015	n.a.	wt -[NPK]	3574.38	0	2386.75	2288.2	9262.77	5953.3	31.594	66.1138	13.2474	30.9201	n.m.	14.4112	0.129988
Field2015	n.a.	wt -[NPK]	2907.69	1.16271	3525.7	2810.42	16923.6	5253	29.5055	74.4426	16.6843	35.018	n.m.	11.3364	0.173151
Field2015	n.a.	wt -[NPK]	3366.62	0	2895.8	2910.38	11718.9	6390.76	32.2842	80.8984	18.9206	41.6421	n.m.	18.5152	0.175236
Field2015	n.a.	wt -[NPK]	4477.49	0	2575.12	2565.44	7535.98	7765.25	26.6815	84.5093	19.3204	34.0725	n.m.	27.4429	0.176974
Field2015	n.a.	wt -[NPK]	2515.27	1.00213	3362.84	2893.04	15027	4041.66	22.1702	74.9174	15.8438	34.8095	n.m.	8.92695	0.204243
Field2015	n.a.	mu -[NPK]	3418.28	25.4989	1491.31	2293.37	16099.3	6519.36	56.0699	116.485	10.4876	15.1078	n.m.	16.22	0.0510427
Field2015	n.a.	mu -[NPK]	3531.58	22.4985	932.602	1692.08	13882.9	7688.26	47.5825	95.6446	8.6291	11.2946	n.m.	20.8405	0.0506876
Field2015	n.a.	mu -[NPK]	2762.15	9.42055	1169.47	2069.06	15690.3	6324.54	41.606	96.5228	11.6635	17.6727	n.m.	22.4944	0.0764501
Field2015	n.a.	mu -[NPK]	3636.44	26.5712	1293.91	2063.58	13959	7629.04	54.3911	110.676	11.2521	16.8015	n.m.	23.81	0.0796441
Field2015	n.a.	mu -[NPK]	3101.95	5.64625	1562.38	2175.45	16229.5	6263.76	40.1304	87.0102	9.94426	17.1789	n.m.	15.02	0.100237
Field2015	n.a.	mu -[NPK]	3760.17	54.9054	1080.03	1644.9	10313.7	6434.67	43.8251	134.574	8.17009	11.3091	n.m.	16.1609	0.0662203
Field2015	n.a.	mu -[NPK]	4556.08	48.9742	1333.05	2124.19	14725.3	8804.5	55.1933	145.133	11.7914	14.2785	n.m.	25.4059	0.131941
Field2015	n.a.	mu -[NPK]	4025.78	28.6201	1346.78	2012.96	13516.5	7334.56	43.8823	114.506	10.773	14.771	n.m.	20.9787	0.11854
Field2015	n.a.	mu -[NPK]	3797.69	14.9157	1148.42	2107.2	10353.2	6736.55	35.0751	103.848	10.6183	14.1113	n.m.	16.3148	0.0974485
Field2015	n.a.	wt -[P] +[NK]	1356.07	0	2466.52	2439.87	16784.4	4182.55	33.1547	72.3567	13.1521	31.9667	n.m.	14.2857	0.0357231
Field2015	n.a.	wt -[P] +[NK]	1629.09	3.05937	2488.21	2709.76	19717.5	5129.43	47.7003	83.8676	14.3772	32.1434	n.m.	16.5449	0.0425634
Field2015	n.a.	wt -[P] +[NK]	1229.64	0	1674.15	2191.21	13812.5	4456.44	36.5103	57.9471	11.0772	18.159	n.m.	16.9968	0
Field2015	n.a.	wt -[P] +[NK]	1375.24	0.800946	2764.31	3246.66	18879.4	5333.69	43.9496	92.5898	16.6105	32.5555	n.m.	12.219	0.0617084
Field2015	n.a.	wt -[P] +[NK]	1509.08	0	2088.42	2373.32	20795.1	4301.61	47.9765	77.7198	10.1703	25.4304	n.m.	11.3931	0
Field2015	n.a.	wt -[P] +[NK]	1233.86	0	2708.72	2935.99	20479.8	4322.56	41.3895	76.8272	13.3653	37.9569	n.m.	8.81247	0.0408582
Field2015	n.a.	wt -[P] +[NK]	1365.87	0	2404.26	2528.15	20452.2	4914.4	37.1272	83.5474	13.4553	32.5163	n.m.	19.8518	0.0302359
Field2015	n.a.	wt -[P] +[NK]	1527.85	0.427489	2909	3194.05	22225.9	5195.36	46.738	96.3142	16.2861	39.9682	n.m.	15.729	0.0439516
Field2015	n.a.	wt -[P] +[NK]	1603.97	0.474333	2542.4	2895.62	17295.5	5680.09	38.7934	85.0301	14.5726	29.3418	n.m.	17.1197	0.0622366
Field2015	n.a.	wt -[P] +[NK]	1636.72	0	2396.78	2378.69	16676.4	4737.54	35.5895	66.5527	11.4501	28.841	n.m.	10.4996	0.0507957
Field2015	n.a.	mu -[P] +[NK]	2425.51	272.346	1033.46	2059.2	22693.8	5594.4	68.5892	464.248	41.1828	16.6005	n.m.	13.5772	0.0318306
Field2015	n.a.	mu -[P] +[NK]	1700.36	28.4669	946.503	1723.85	21796.2	4609.11	45.1626	99.7105	13.1354	13.3895	n.m.	12.363	0
Field2015	n.a.	mu -[P] +[NK]	1751.55	14.0794	909.452	1926.69	24750.7	4677.1	57.3853	94.7077	9.33458	13.2531	n.m.	13.4038	0
Field2015	n.a.	mu -[P] +[NK]	1268.95	25.9938	955.148	2051.01	24277	3576.08	51.2104	104.011	9.22337	16.9688	n.m.	11.5338	0
Field2015	n.a.	mu -[P] +[NK]	2151.39	52.7353	774.693	2132.71	33215.3	4819.74	60.8512	145.379	11.7362	13.3667	n.m.	18.1964	0
Field2015	n.a.	mu -[P] +[NK]	2101.89	28.9778	997.128	2092.5	29097.5	5838.3	61.6812	129.161	12.5104	19.8179	n.m.	19.925	0.0130286
Field2015	n.a.	mu -[P] +[NK]	1984.69	27.8609	940.676	2215.7	29218.2	5063.81	55.3402	119.401	9.44651	16.7535	n.m.	13.9224	0
Field2015	n.a.	mu -[P] +[NK]	1387.34	8.15632	856.959	1861.15	24427.7	3561.78	41.4513	78.0036	6.95139	14.7503	n.m.	10.847	0
Field2015	n.a.	mu -[P] +[NK]	2360.91	450.904	702.416	1989.25	24231.3	5511.4	97.6073	737.58	12.6915	15.1229	n.m.	17.2732	0
Field2015	n.a.	mu -[P] +[NK]	2289.02	35.8308	1121.49	2365.31	29519	5716.78	61.3918	125.638	8.68838	14.8763	n.m.	16.4911	0.00992881
Field2015	n.a.	wt_NPK	1230.13	1.63913	2577.59	2582.12	17332.8	4091.27	19.9517	60.157	11.4034	31.6368	n.m.	12.9604	0.375266
Field2015	n.a.	wt_NPK	999.078	0	1667.78	2696.44	12156.9	3755.04	22.0369	56.0432	11.0295	29.3605	n.m.	9.76374	0.319081
Field2015	n.a.	wt_NPK	1437.25	4.91896	2644.95	2736.31	17033.2	4642.71	22.9223	65.1771	12.97	38.2235	n.m.	10.4576	0.39835
Field2015	n.a.	wt_NPK	898.387	2.20416	1884.94	2642.5	15296.2	4115.09	18.3114	68.8682	15.7306	35.2425	n.m.	14.9853	0.418072
Field2015	n.a.	wt_NPK	1650.04	0	2762	3154.82	17192.2	5873.9	24.7205	67.7687	16.1283	36.1068	n.m.	14.9488	0.535659
Field2015	n.a.	wt_NPK	1386.22	0	2362.24	2525.51	15941.2	4290.23	21.8608	58.9469	10.709	32.4377	n.m.	6.97007	0.507936
Field2015	n.a.	wt_NPK	1452.73	0.975323	2332.12	2475.98	14182.2	4760.17	22.4644	63.6309	13.5336	32.1811	n.m.	14.5473	0.60895
Field2015	n.a.	wt_NPK	1202.61	4.2956	2502.6	2734.71	16651.7	4059.02	25.9773	74.4269	14.7062	33.4969	n.m.	9.72744	0.5361
Field2015	n.a.	mu +[NPK]	1805.17	13.6689	1414.37	1914.76	19967.4	4577.48	34.3434	71.6429	10.1639	20.4093	n.m.	8.47241	0.417958
Field2015	n.a.	mu +[NPK]	1585.23	3.96213	1549	1852.16	22232.3	3658.4	28.2523	60.7435	7.73121	17.0704	n.m.	6.41175	0.441816
Field2015	n.a.	mu +[NPK]	1417.3	0	973.164	1611.39	15341.7	4514.84	19.5699	54.6922	6.25584	11.4793	n.m.	6.79941	0.279106
Field2015	n.a.	mu +[NPK]	1486.6	1.99601	1233.5	1480.28	19482.7	3849.61	20.3912	50.5202	5.79371	14.546	n.m.	6.68515	0.346543
Field2015	n.a.	mu +[NPK]	1701.84	2.29622	1053.9	1786.38	20811.3	4567.34	29.0982	63.5564	7.7655	12.773	n.m.	10.3661	0.318047
Field2015	n.a.	mu +[NPK]	1243.31	0.917038	810.349	1263.19	11938.4	4301.34	12.5865	49.4176	8.42516	11.7075	n.m.	18.6339	0.297061
Field2015	n.a.	mu +[NPK]	1870.81	3.50209	1119.94	1822.4	15459.9	6665.76	20.7064	73.5699	11.5201	18.6943	n.m.	21.1077	0.480441
Field2015	n.a.	mu +[NPK]	1409.49	0	929.984	1530.08	15842.5	3839.35	18.5499	50.7769	5.6672	13.0435	n.m.	6.23766	0.431386
